# Supplementary material for: An ancient river landscape preserved beneath the East Antarctic Ice Sheet
Source: Nat Commun. 2023 Oct 24;14:6507. doi: 10.1038/s41467-023-42152-2 (PMC10597991; doi:10.1038/s41467-023-42152-2)
Supplement: Supplementary file 2 — Source Data [file 41467_2023_42152_MOESM2_ESM.xlsx]

## Sheet: Fig.3c Ridge-Valley-Spacing
The data below are the source data used as an input to the kernel density estimation calculations, the results of which are shown in Figure 3c
South	Central	North
2585.7	2397.96	2296.91
2406.47	2801.04	2161.01
2248.02	2201.32	5262.42
2562.58	1683.5	2530.88
1782.36	1670.2	2287.36
2544.47	2098.99	1816.1
3139.77	2313.35	3043.22
2638.54	2061.33	2139.54
3020.86	1950.93	2318.18
1780.51	1698.24	2118.15
2279.15	1776.75	1794.92
3753.66	2509.97	1294.35
2930.34	3076.35	1942.94
2145.19	1510.25	1806.63
3065.88	2323.3	1609.95
4593.3	2318.69	1833.02
3417.72	1458.26	3039.44
2636.37	1296.96	1629.53
1522.17	2033.66	1372.71
1967.04	1799.35	2216.62
2390.61	2141.67	1956.11
1625.66	1950.51	1693
2178.38	2723.29	3133.41
2486	1368.2	1891.64
2150.53	2718.08	1686.06
2021.61	2180.86	2351.9
2613.5	3169.21	2440.14
2902.55	2272.02	2861.59
2984.39	3175.71	3126.4
3126.29	2635.75	3265.9
2363.54	2140.52	1949.07
2787.58	3014.89	2301.31
5467.73	2910.7	1222
3632.9	2459.34	2041.61
3164.78	2812.9	1849.19
3070.3	2774.83	2760.95
3865.45	2131.52	3376.18
2635.69	3400.13	1799.66
3243.34	1671.06	1890.41
2876.73	1107.09	3969.17
2992.46	2680.56	1428.77
3094.88	1649.34	1361.64
2932.73	3518.05	1901.51
1284.3	2423.3	3229.85
2905.06	3352.85	2708.7
2563.29	2067.26	2634.39
2175.02	3009.59	3276.87
3591.62	1872.13	4141.59
2839.56	2073.83	1898.43
2202.6	3033.87	3717.22
1848.89	2244.49	1763.53
3417.19	2516.04	2445.17
	1975.55	2369.11
	3022.86	4387.71
	2129.66	2050.15
	2066.83	1612.09
	1864.01	1634.7
	1487.45	2224.83
	598.413	2291.55
	1587.73	2671.11
	1714.41	1529.76
	1680.45
	1431.46
	1813.63
	1741.76
	2006.69
	2235.03
	2237.82
	3715.79
	1399.87
	2474.91
	2344.5
	2957.18
	2670.6
	3647.62
	1410.06
	1894.99
	2182.94
	3589.39
	2151.48
	2144.36
	1848.52
	1525.52
	1327.58
	880.002
	2049.95
	1776.05
	1110.5
	1156.91
	1990.56
	1489.23
	2124.26

## Sheet: Fig. 4 Hypsometry
This sheet contains the bed elevation (and rebounded bed elevation) data used to plot the hypsometries shown in figure 4. The Block code indicates whether the data point lies in the south, central or north topographic block.
BED ELEVATION (IN SITU) [M.A.S.L.]	BED ELEVATION (REBOUNDED) [M.A.S.L.]	BLOCK CODE
-648	253.21	S
-633.11	268.11	S
-599.56	301.67	S
-646.7	254.54	S
-630.45	270.8	S
-615.22	286.04	S
-497.72	403.55	S
-510.16	391.12	S
-556.04	345.25	S
-509.67	391.62	S
-583.15	318.15	S
-512.08	389.23	S
-511.27	390.05	S
-508.52	392.81	S
-510.69	390.65	S
-509.68	391.67	S
-513.57	387.79	S
-561.72	339.65	S
-513.87	387.51	S
-509.97	391.42	S
-507.84	393.56	S
-519.86	381.55	S
-549.6	351.82	S
-504.33	397.1	S
-507.39	394.05	S
-507.77	393.68	S
-501.8	399.66	S
-536.68	364.79	S
-499.02	402.46	S
-504.29	397.2	S
-492.35	409.15	S
-499.24	402.27	S
-549.53	351.99	S
-502.36	399.17	S
-499.4	402.14	S
-500.93	400.61	S
-491.58	409.97	S
-494.63	406.93	S
-499.97	401.6	S
-499.36	402.22	S
-494.42	407.17	S
-513.45	388.15	S
-489.83	411.78	S
-490.46	411.16	S
-486.15	415.48	S
-455.93	445.71	S
-430.88	470.77	S
-497.69	403.97	S
-479.46	422.21	S
-490.25	411.43	S
-478.8	422.89	S
-480.14	421.56	S
-427.22	474.49	S
-524.77	376.95	S
-483.89	417.84	S
-495.44	406.3	S
-520.53	381.22	S
-481.76	420	S
-413.71	488.05	S
-474.33	427.44	S
-479.65	422.13	S
-411.9	489.89	S
-481.21	420.59	S
-409.22	492.59	S
-476.03	425.79	S
-476.64	425.19	S
-410.67	491.17	S
-425.92	475.93	S
-462.84	439.02	S
-464.88	436.99	S
-459.64	442.24	S
-450.06	451.83	S
-431.33	470.57	S
-461.7	440.21	S
-401.72	500.2	S
-424.81	477.12	S
-425.37	476.57	S
-412.5	489.45	S
-440.13	461.82	S
-426.79	475.17	S
-374.13	527.84	S
-373.16	528.82	S
-352.21	549.78	S
-360.07	541.93	S
-346.34	555.67	S
-385.82	516.2	S
-344.2	557.83	S
-373.84	528.2	S
-344.32	557.73	S
-378.45	523.61	S
-339.18	562.89	S
-347.02	555.06	S
-315.64	586.45	S
-315.86	586.24	S
-314.87	587.24	S
-309.78	592.34	S
-310.79	591.33	S
-310.3	591.83	S
-307.8	594.34	S
-307.92	594.23	S
-307.84	594.32	S
-308.83	593.34	S
-309.85	592.33	S
-307.22	594.97	S
-307.79	594.41	S
-306.38	595.83	S
-305.51	596.71	S
-306.55	595.68	S
-303.73	598.51	S
-307.34	594.91	S
-307.12	595.14	S
-309.28	592.99	S
-307.62	594.66	S
-305.13	597.16	S
-307.65	594.65	S
-313.16	589.14	S
-307.96	594.35	S
-307	595.32	S
-305.79	596.54	S
-302.23	600.11	S
-305.06	597.29	S
-303.65	598.71	S
-293.09	609.28	S
-293.15	609.23	S
-293.36	609.03	S
-292.14	610.26	S
-290.15	612.26	S
-289.25	613.17	S
-322.66	579.77	S
-277.34	625.1	S
-279.06	623.39	S
-279.86	622.6	S
-281.62	620.85	S
-282.28	620.19	S
-281.38	621.1	S
-277.5	624.99	S
-274.99	627.51	S
-272.52	629.99	S
-274.69	627.83	S
-269.54	632.99	S
-262.57	639.97	S
-263.52	639.03	S
-267.21	635.35	S
-284.56	618.01	S
-262.99	639.59	S
-286.41	616.18	S
-271.69	630.91	S
-266.59	636.02	S
-255.86	646.76	S
-218.8	683.83	S
-287.77	614.86	S
-292.22	610.42	S
-295.24	607.41	S
-214.48	688.18	S
-247.76	654.91	S
-214.2	688.48	S
-235.01	667.68	S
-260.07	642.63	S
-247.79	654.92	S
-193.24	709.48	S
-192.36	710.37	S
-250.07	652.67	S
-172.49	730.26	S
-212.37	690.39	S
-159.52	743.25	S
-156.16	746.62	S
-149.73	753.05	S
-145.23	757.56	S
-210.85	691.95	S
-170.07	732.74	S
-113.32	789.5	S
-111.47	791.36	S
-159.04	743.8	S
-100.88	801.97	S
-97.85	805.01	S
-98.21	804.66	S
-98.26	804.62	S
-86.39	816.5	S
-79.79	823.11	S
-80.91	822	S
-72.63	830.29	S
-71.17	831.75	S
-74.51	828.42	S
-61.92	841.02	S
-67.65	835.3	S
-72.1	830.86	S
-69.39	833.58	S
-66.22	836.76	S
-65.35	837.64	S
-72.74	830.26	S
-72.74	830.27	S
-68.24	834.78	S
-70.74	832.29	S
-64.91	838.13	S
-67.56	835.49	S
-68.84	834.21	S
-80.59	822.47	S
-96.05	807.02	S
-89.56	813.52	S
-98.91	804.18	S
-94.63	808.47	S
-94.06	809.05	S
-102.92	800.2	S
-100.32	802.81	S
-99.8	803.34	S
-104.84	798.31	S
-107.53	795.63	S
-109.11	794.06	S
-108.97	794.21	S
-105.63	797.55	S
-112.91	790.28	S
-106.42	796.78	S
-105.34	797.87	S
-109.09	794.13	S
-125.72	777.51	S
-113.02	790.22	S
-128.85	774.4	S
-102.02	801.24	S
-112.26	791.01	S
-110.86	792.42	S
-145.03	758.26	S
-144.93	758.37	S
-142.42	760.89	S
37.45	940.76	S
25.81	929.13	S
68.78	972.11	S
25.18	928.52	S
29.39	932.74	S
93.85	997.21	S
99.65	1003.02	S
118.7	1022.08	S
78.59	981.98	S
99.44	1002.84	S
76.79	980.2	S
149.76	1053.18	S
185.02	1088.44	S
157.99	1061.42	S
221.94	1125.38	S
230.05	1133.5	S
240.65	1144.11	S
246.24	1149.71	S
243.54	1147.02	S
236.31	1139.8	S
239.05	1142.55	S
223.7	1127.21	S
188.57	1092.09	S
238.07	1141.6	S
208.15	1111.68	S
186.81	1090.35	S
169.85	1073.4	S
171.47	1075.03	S
165.69	1069.26	S
187.02	1090.6	S
151.82	1055.41	S
94.66	998.26	S
38.78	942.39	S
132.1	1035.72	S
144.62	1048.25	S
119.46	1023.09	S
67.3	970.94	S
135.73	1039.38	S
131.85	1035.51	S
132.14	1035.81	S
68.65	972.33	S
35.52	939.21	S
34.96	938.66	S
-117.03	786.68	S
98.95	1002.67	S
-29.23	874.5	S
-30.19	873.55	S
-30.37	873.37	S
-29.97	873.78	S
59.37	963.13	S
-37.7	866.07	S
-38.54	865.24	S
-38.39	865.4	S
-40.72	863.08	S
-39.73	864.08	S
-47.73	856.09	S
-46.33	857.5	S
-44.88	858.96	S
-46.95	856.89	S
-40.75	863.1	S
66.38	970.24	S
-44.34	859.53	S
-45.99	857.89	S
-40.23	863.66	S
-39.35	864.55	S
14.33	918.24	S
-45.74	858.18	S
-46.34	857.59	S
-76.82	827.12	S
-50.79	853.16	S
-46.38	857.57	S
-49.08	854.88	S
-43.48	860.49	S
-42.96	861.02	S
-43.88	860.11	S
-51	853	S
-55.15	848.86	S
-45.86	858.16	S
-34.69	869.34	S
-18.17	885.87	S
170.3	1074.35	S
172.07	1076.12	S
-10.23	893.83	S
-0.35	903.72	S
4.34	908.42	S
2.47	906.56	S
136.24	1040.34	S
4.91	909.02	S
3.89	908.01	S
4.93	909.06	S
6.74	910.88	S
152.04	1056.18	S
38.37	942.52	S
120.9	1025.06	S
113.82	1017.99	S
121.09	1025.27	S
100.92	1005.11	S
133.07	1037.27	S
159.31	1063.52	S
148.92	1053.14	S
167.39	1071.62	S
157.62	1061.86	S
152.1	1056.34	S
183.08	1087.33	S
185.26	1089.52	S
185.03	1089.3	S
193.3	1097.58	S
184.76	1089.05	S
188.76	1093.06	S
188.62	1092.93	S
189.93	1094.25	S
188.82	1093.15	S
194.27	1098.6	S
112.52	1016.86	S
204.6	1108.95	S
215.47	1119.83	S
235.02	1139.39	S
228.87	1133.25	S
236.29	1140.68	S
242.17	1146.57	S
246.96	1151.37	S
148.68	1053.1	S
158.94	1063.36	S
275.85	1180.28	S
175.89	1080.33	S
205.93	1110.38	S
334.09	1238.55	S
334.99	1239.46	S
328.96	1233.44	S
322.38	1226.87	S
327.82	1232.32	S
331.42	1235.93	S
332.24	1236.75	S
330.02	1234.54	S
323.78	1228.31	S
322.41	1226.95	S
397.75	1302.3	S
348.39	1252.95	S
356.07	1260.64	S
353.6	1258.18	S
366.97	1271.56	S
359.5	1264.1	S
362.32	1266.93	S
359.73	1264.34	S
352.18	1256.8	S
366.96	1271.59	S
383.31	1287.95	S
419.1	1323.75	S
415.83	1320.49	S
440.65	1345.32	S
419.65	1324.33	S
466.95	1371.64	S
466.89	1371.59	S
376.72	1281.42	S
379.09	1283.8	S
386.78	1291.5	S
388.33	1293.06	S
395.98	1300.72	S
473.44	1378.19	S
504.16	1408.92	S
501.89	1406.66	S
501.87	1406.65	S
489.16	1393.95	S
483.33	1388.13	S
484.92	1389.72	S
485.96	1390.77	S
486.39	1391.21	S
454.36	1359.19	S
453.58	1358.42	S
464.98	1369.83	S
483.88	1388.74	S
469.91	1374.78	S
459.36	1364.24	S
476.39	1381.28	S
447.66	1352.55	S
474.82	1379.72	S
477.58	1382.49	S
478.58	1383.5	S
467.77	1372.7	S
475.28	1380.22	S
478.04	1382.99	S
467.35	1372.31	S
443.78	1348.75	S
477.27	1382.25	S
455.95	1360.94	S
470.86	1375.85	S
470.03	1375.03	S
443.17	1348.18	S
457.98	1363	S
472.6	1377.63	S
468.91	1373.95	S
428.72	1333.77	S
430.11	1335.17	S
465.27	1370.34	S
467.68	1372.76	S
423.29	1328.37	S
463.58	1368.67	S
464.75	1369.85	S
450.34	1355.45	S
420.86	1325.98	S
472.17	1377.3	S
476.08	1381.22	S
478.93	1384.08	S
473.81	1378.97	S
473.3	1378.47	S
426.68	1331.86	S
404.48	1309.66	S
428.24	1333.43	S
434.01	1339.21	S
402.06	1307.27	S
385.82	1291.04	S
392.53	1297.76	S
379.37	1284.61	S
372.79	1278.04	S
352.49	1257.75	S
364.69	1269.96	S
363.32	1268.59	S
349.08	1254.36	S
345.62	1250.91	S
316.24	1221.54	S
306.75	1212.06	S
314.78	1220.1	S
304.27	1209.6	S
297.66	1203	S
274.17	1179.52	S
281.76	1187.12	S
279.75	1185.12	S
281.33	1186.7	S
274.38	1179.76	S
264.75	1170.14	S
264.43	1169.83	S
250.6	1156.01	S
244.28	1149.7	S
234.31	1139.74	S
234.52	1139.96	S
251	1156.45	S
225.65	1131.11	S
210.53	1115.99	S
244.5	1149.97	S
256.4	1161.88	S
177.8	1083.29	S
238.02	1143.52	S
210.94	1116.45	S
212.81	1118.33	S
274.53	1180.06	S
197.78	1103.32	S
164.29	1069.84	S
177.29	1082.85	S
176.04	1081.6	S
218.03	1123.6	S
151.31	1056.89	S
152.42	1058.01	S
145.36	1050.96	S
291.8	1197.41	S
133.24	1038.86	S
131.74	1037.37	S
128.35	1033.99	S
309.33	1214.98	S
148.2	1053.85	S
356.92	1262.58	S
238.85	1144.52	S
136.42	1042.1	S
117.87	1023.56	S
123.68	1029.38	S
198.19	1103.9	S
129.81	1035.53	S
122.32	1028.05	S
141.9	1047.64	S
146.39	1052.13	S
151.76	1057.51	S
150.65	1056.41	S
152.58	1058.35	S
149.99	1055.77	S
150.06	1055.85	S
145.03	1050.83	S
128.1	1033.91	S
134.67	1040.49	S
138.89	1044.71	S
136.01	1041.84	S
131.62	1037.46	S
127.41	1033.26	S
98.25	1004.11	S
110.02	1015.89	S
110.71	1016.59	S
75.26	981.15	S
89.88	995.78	S
39.81	945.71	S
80.27	986.18	S
-39.91	866.01	S
71.57	977.5	S
-111.8	794.14	S
60.97	966.92	S
-171.83	734.13	S
-170.96	735.01	S
-170.31	735.67	S
-170.9	735.09	S
-173.53	732.46	S
-173.13	732.87	S
-207.64	698.37	S
-163.22	742.8	S
-158.43	747.6	S
-162.81	743.23	S
-166.07	739.98	S
-180.54	725.52	S
-180.7	725.37	S
-181.28	724.79	S
-186.6	719.48	S
-181.97	724.12	S
-184.89	721.21	S
-228.39	677.72	S
-185.82	720.3	S
-183.06	723.07	S
-161.04	745.1	S
-128.83	777.32	S
-204.33	701.83	S
-229.71	676.45	S
-191.73	714.44	S
-192.97	713.21	S
-197.42	708.77	S
-192.24	713.96	S
-191.74	714.47	S
-192.21	714.01	S
-194.03	712.2	S
-192.69	713.55	S
-199.58	706.66	S
-199.19	707.06	S
-198.57	707.69	S
-200.13	706.14	S
-198.95	707.33	S
-195.93	710.36	S
-198.93	707.37	S
-199.21	707.1	S
-207.96	698.36	S
-203.47	702.85	S
-202.65	703.68	S
-199.77	706.57	S
-207.14	699.21	S
-203.7	702.66	S
-203.58	702.79	S
-208.55	697.83	S
-217.17	689.22	S
-216.07	690.33	S
-212.89	693.51	S
-218.11	688.3	S
-212.25	694.17	S
-212.84	693.59	S
-212.57	693.87	S
-215.29	691.16	S
-212.84	693.62	S
-213.07	693.4	S
-213.66	692.81	S
-210.22	696.26	S
-198.31	708.18	S
-240.4	666.1	S
-231.19	675.32	S
-228.88	677.64	S
-233.79	672.74	S
-229.79	676.75	S
-235.06	671.48	S
-234.02	672.53	S
-248.08	658.48	S
-235.09	671.48	S
-243.15	663.43	S
-228.65	677.94	S
-226.21	680.39	S
-226.99	679.62	S
-225.55	681.07	S
-221.46	685.16	S
-222.45	684.18	S
-220.06	686.58	S
-222.23	684.42	S
-219.54	687.12	S
-162.03	744.64	S
-224.5	682.18	S
-262.88	643.81	S
-263.81	642.88	S
-267.09	639.61	S
-261.4	645.31	S
-265.95	640.77	S
-252.57	654.16	S
-260.9	645.84	S
-260.38	646.37	S
-258.77	647.99	S
-256.62	650.14	S
-255.99	650.78	S
-258.83	647.95	S
-257.23	649.56	S
-257.19	649.61	S
-258.43	648.38	S
-260.51	646.31	S
-258.62	648.2	S
-258.29	648.54	S
-259.09	647.75	S
-260.88	645.97	S
-259.86	647	S
-264.8	642.07	S
-214.04	692.84	S
-215.03	691.86	S
-260.03	646.86	S
-260.84	646.06	S
-221.39	685.52	S
-259.42	647.5	S
-263.93	643	S
-265.87	641.07	S
-227.45	679.5	S
-262.85	644.11	S
-269.75	637.21	S
-267.75	639.22	S
-265.7	641.28	S
-273.07	633.92	S
-275.33	631.67	S
-277.87	629.14	S
-277.95	629.07	S
-276.64	630.38	S
-278.55	628.48	S
-278.5	628.54	S
-238.78	668.27	S
-193.24	713.82	S
-222.69	684.38	S
-181.12	725.96	S
-176.15	730.94	S
-30.86	876.61	S
-26.12	881.36	S
1.76	909.25	S
-0.27	907.22	S
-9.67	897.83	S
-9.04	898.47	S
-10.32	897.2	S
-0.51	907.02	S
-2.3	905.24	S
-31.04	876.51	S
-7.54	900.01	S
-8.63	898.93	S
-44.45	863.12	S
-7.44	900.14	S
-3.69	903.9	S
-7.4	900.2	S
-10.31	897.29	S
-33.28	874.33	S
1.36	908.98	S
-15.33	892.3	S
-27.66	879.98	S
-14.51	893.14	S
-29.86	877.8	S
-25.55	882.11	S
-2.84	904.83	S
0.17	907.85	S
-10.11	897.58	S
-10.75	896.95	S
-34.07	873.64	S
-19.94	887.77	S
-32.02	875.7	S
-16.78	890.95	S
-20.7	887.04	S
-23.37	884.38	S
-26.66	881.1	S
-9.09	898.68	S
-34.34	873.43	S
-34.03	873.75	S
-34.07	873.72	S
-38.93	868.87	S
-100.43	807.38	S
-99.93	807.89	S
-141.76	766.06	S
-146.07	761.76	S
-143.54	764.3	S
-139.84	768.01	S
-167.19	740.67	S
-121.56	786.31	S
-204.48	703.4	S
-201.14	706.74	S
-136.22	771.67	S
-213.71	694.19	S
-136.69	771.22	S
-136.24	771.68	S
-136.97	770.96	S
-293.41	614.53	S
-138.41	769.53	S
-313.41	594.54	S
-311.47	596.49	S
-346.3	561.67	S
-307.37	600.61	S
-315.38	592.61	S
-311.94	596.05	S
-310.82	597.18	S
-275.34	632.67	S
-313.85	594.17	S
-312.15	595.88	S
-314.4	593.64	S
-313.35	594.69	S
-318.4	589.65	S
-319.34	588.72	S
-322.24	585.83	S
-323.64	584.44	S
-326.39	581.7	S
-324.95	583.14	S
-323.22	584.88	S
-332.73	575.38	S
-324.68	583.44	S
-337.5	570.63	S
-333.23	574.91	S
-324.2	583.95	S
-285.87	622.28	S
-323.82	584.34	S
-325.96	582.21	S
-326.36	581.82	S
-316.88	591.31	S
-326.82	581.38	S
-334.41	573.79	S
-332.23	575.98	S
-331.53	576.69	S
-336.01	572.22	S
-341.62	566.62	S
-333.7	574.55	S
-339.38	568.87	S
-343.15	565.11	S
-270.33	637.94	S
-265.97	642.31	S
-324.87	583.42	S
-326.75	581.55	S
-312.46	595.85	S
-338.69	569.62	S
-342.62	565.7	S
-332.29	576.04	S
-324.26	584.08	S
-344.02	564.33	S
-347.21	561.15	S
-269.12	639.24	S
-321.19	587.18	S
-265.66	642.72	S
-332.02	576.37	S
-331.56	576.84	S
-332.85	575.56	S
-284.03	624.39	S
-335.72	572.7	S
-344.54	563.89	S
-341.61	566.83	S
-332.65	575.8	S
-342.68	565.78	S
-308.76	599.71	S
-335.08	573.39	S
-334	574.48	S
-332.69	575.8	S
-333.4	575.1	S
-295.36	613.15	S
-348.58	559.94	S
-337.02	571.51	S
-333.28	575.25	S
-327.41	581.13	S
-311.06	597.49	S
-309.6	598.96	S
-271.17	637.4	S
-320.47	588.11	S
-376.88	531.7	S
-332.32	576.27	S
-342.02	566.58	S
-304.04	604.57	S
-333.91	574.71	S
-280.33	628.3	S
-281.63	627.01	S
-280.91	627.73	S
-346.63	562.02	S
-343.73	564.93	S
-381.09	527.58	S
-346.61	562.07	S
-354.01	554.68	S
-340.23	568.46	S
-339.94	568.76	S
-316.56	592.15	S
-279.92	628.8	S
-340.19	568.54	S
-302.68	606.06	S
-331.85	576.9	S
-321.12	587.63	S
-327.41	581.35	S
-364.62	544.15	S
-343.96	564.82	S
-298.45	610.34	S
-297.98	610.82	S
-332.06	576.74	S
-339.91	568.9	S
-348.85	559.97	S
-313.58	595.25	S
-344.41	564.43	S
-364.18	544.67	S
-316.44	592.42	S
-332.53	576.33	S
-344.29	564.58	S
-322.95	585.93	S
-379.67	529.22	S
-335.26	573.64	S
-297.26	611.65	S
-378.01	530.91	S
-293.31	615.61	S
-322.81	586.12	S
-275.92	633.02	S
-319.22	589.73	S
-324.13	584.83	S
-309.91	599.06	S
-295.53	613.44	S
-349.06	559.92	S
-336.37	572.62	S
-313.91	595.09	S
-315.05	593.96	S
-358.43	550.59	S
-294.94	614.09	S
-309.97	599.06	S
-292.53	616.51	S
-295.76	613.29	S
-334.77	574.29	S
-335.45	573.62	S
-396.74	512.34	S
-326.78	582.31	S
-346.77	562.32	S
-314.92	594.18	S
-340.57	568.54	S
-335.88	573.24	S
-321.32	587.81	S
-375.06	534.08	S
-299.75	609.4	S
-285.77	623.38	S
-358.27	550.89	S
-324	585.17	S
-322.83	586.35	S
-340.42	568.77	S
-340.49	568.71	S
-337.74	571.46	S
-359.02	550.19	S
-357.79	551.43	S
-393.97	515.26	S
-362.21	547.03	S
-301.76	607.49	S
-345.72	563.54	S
-330.39	578.87	S
-379.24	530.03	S
-377.68	531.6	S
-378.16	531.13	S
-376.92	532.38	S
-376.8	532.51	S
-400.15	509.17	S
-381.24	528.08	S
-380	529.33	S
-379.14	530.2	S
-387.12	522.23	S
-383.05	526.31	S
-391.83	517.54	S
-319.49	589.89	S
-296.72	612.66	S
-314	595.39	S
-375.73	533.67	S
-379.01	530.4	S
-376.28	533.14	S
-376.44	532.99	S
-377.98	531.46	S
-377.79	531.65	S
-315.87	593.58	S
-371.12	538.34	S
-337.68	571.79	S
-380.77	528.71	S
-381.95	527.54	S
-382.33	527.16	S
-379.07	530.43	S
-375.23	534.28	S
-381.44	528.08	S
-381.75	527.78	S
-355.36	554.18	S
-381.46	528.09	S
-390.49	519.06	S
-386.67	522.89	S
-381.35	528.22	S
-414.18	495.4	S
-404.71	504.88	S
-380.48	529.12	S
-381.54	528.07	S
-381.66	527.95	S
-359.91	549.71	S
-383.6	526.03	S
-379.69	529.95	S
-386.88	522.77	S
-396.17	513.49	S
-391.61	518.06	S
-391.08	518.59	S
-392.75	516.93	S
-393.03	516.66	S
-401.72	507.98	S
-407.1	502.61	S
-405.41	504.31	S
-406.84	502.89	S
-399.91	509.82	S
-398.86	510.88	S
-397.5	512.25	S
-398.48	511.28	S
-274.82	634.95	S
-397.32	512.46	S
-268.25	641.54	S
-396.64	513.15	S
-221.82	687.98	S
-274.17	635.64	S
-404.69	505.13	S
-403.97	505.86	S
-175.39	734.45	S
-155.39	754.46	S
-276.97	632.88	S
-136.73	773.13	S
-308.61	601.26	S
-278.84	631.04	S
-110.57	799.32	S
-116.59	793.31	S
-280.72	629.19	S
-407.87	502.04	S
-3.62	906.3	S
-7.24	902.69	S
-114.44	795.5	S
-282.63	627.32	S
55	964.96	S
-0.04	909.92	S
0.89	910.86	S
-37.8	872.18	S
-7.57	902.42	S
18.44	928.44	S
26.64	936.65	S
27.89	937.9	S
44.38	954.4	S
18.28	928.31	S
21.44	931.48	S
44.05	954.1	S
14.53	924.59	S
39.78	949.84	S
41.33	951.4	S
16.05	926.13	S
9.73	919.82	S
-1.72	908.38	S
-24.43	885.68	S
-36.14	873.97	S
-47.41	862.71	S
-48.52	861.61	S
-58.55	851.59	S
-58.05	852.1	S
-94.32	815.84	S
47.25	957.41	S
-29.25	880.92	S
-127.45	782.73	S
-154.03	756.16	S
-153.88	756.32	S
-133.87	776.34	S
-164.37	745.84	S
-154.59	755.63	S
-143.61	766.62	S
-143.95	766.29	S
-157.75	752.5	S
-158.23	752.03	S
-175.28	734.98	S
-182.31	727.96	S
-222.53	687.75	S
-222.77	687.52	S
-161.58	748.72	S
-161.66	748.64	S
-139.61	770.7	S
-136.1	774.22	S
-136.09	774.24	S
-129.44	780.9	S
-127.37	782.98	S
-107.04	803.31	S
-88.02	822.34	S
-40.75	869.62	S
-37.14	873.24	S
-16.54	893.85	S
-24.89	885.5	S
-2.85	907.55	S
6.5	916.91	S
6.8	917.22	S
10.56	920.99	S
0.43	910.86	S
1.44	911.88	S
-2.3	908.15	S
-23.87	886.59	S
-47.46	863.01	S
-61.6	848.87	S
-42.83	867.65	S
-124.56	785.93	S
-97.83	812.67	S
-94.8	815.71	S
-90.46	820.06	S
-82.77	827.75	S
-87.47	823.06	S
-144.97	765.57	S
-98.85	811.7	S
-95.65	814.91	S
-116.25	794.31	S
-159.88	750.69	S
-107.74	802.84	S
-138.55	772.04	S
-135.39	775.21	S
-137.93	772.67	S
-104.3	806.31	S
-91.9	818.72	S
-136.12	774.51	S
-409.32	501.32	S
-134.74	775.9	S
-141.55	769.1	S
-168.69	741.97	S
-317.92	592.75	S
-173.48	737.2	S
-191.69	718.99	S
-191.88	718.81	S
-195	715.7	S
-410	500.71	S
-270.27	640.45	S
-213.6	697.12	S
-265.15	645.58	S
-243.51	667.23	S
-296.1	614.65	S
-294.98	615.78	S
-321.27	589.49	S
-360.99	549.78	S
-389.31	521.47	S
-355.26	555.53	S
-467.92	442.88	S
-429.3	481.5	S
-455.02	455.79	S
-443.6	467.22	S
-443.63	467.2	S
-479.29	431.55	S
-466.97	443.87	S
-448.95	461.9	S
-437.26	473.6	S
-378.16	532.71	S
-468.43	442.45	S
-374.76	536.12	S
-462.08	448.81	S
-495.6	415.3	S
-429.31	481.6	S
-496.55	414.37	S
-462.76	448.16	S
-463.81	447.12	S
-460.23	450.71	S
-465.64	445.31	S
-470.84	440.11	S
-462.53	448.43	S
-462.67	448.3	S
-461.59	449.39	S
-462.85	448.14	S
-498.65	412.34	S
-500.45	410.55	S
-497.45	413.56	S
-459.91	451.11	S
-456.39	454.64	S
-467.86	443.17	S
-458.39	452.65	S
-460.69	450.36	S
-464.25	446.81	S
-469.51	441.56	S
-468.25	442.82	S
-463.35	447.73	S
-464.87	446.22	S
-468.4	442.7	S
-471.31	439.8	S
-465.72	445.39	S
-465.97	445.15	S
-496.81	414.32	S
-464.67	446.47	S
-464.87	446.27	S
-466.02	445.13	S
-465.81	445.35	S
-464.75	446.42	S
-465.22	445.96	S
-466.52	444.66	S
-464.34	446.85	S
-464.42	446.78	S
-467.34	443.87	S
-467.06	444.16	S
-466.37	444.85	S
-467.8	443.43	S
-466.88	444.36	S
-465.96	445.29	S
-483.74	427.51	S
-466.63	444.63	S
-467.06	444.21	S
-464.62	446.66	S
-467.63	443.66	S
-469.68	441.61	S
-466.33	444.97	S
-465.73	445.58	S
-465.34	445.98	S
-464.08	447.25	S
-464.73	446.6	S
-465.33	446.01	S
-467.71	443.64	S
-467.74	443.62	S
-464.82	446.54	S
-462.65	448.72	S
-462.01	449.37	S
-466.75	444.64	S
-463.96	447.44	S
-470.9	440.5	S
-468.55	442.86	S
-464.32	447.1	S
-491.77	419.66	S
-465.13	446.31	S
-466.52	444.92	S
-467.79	443.66	S
-469.68	441.78	S
-471.03	440.44	S
-473.36	438.11	S
-462.82	448.66	S
-462.91	448.58	S
-461.72	449.78	S
-460.29	451.22	S
-457.71	453.8	S
-455.99	455.53	S
-455.38	456.15	S
-458.24	453.3	S
-462.8	448.75	S
-474.55	437	S
-473.07	438.49	S
-480.39	431.18	S
-479.82	431.76	S
-462.15	449.43	S
-486.03	425.56	S
-478.1	433.5	S
-477.46	434.15	S
-480.18	431.44	S
-480.94	430.68	S
-483.58	428.05	S
-481.44	430.2	S
-479.2	432.45	S
-480.45	431.21	S
-479.92	431.74	S
-481.73	429.94	S
-480.47	431.21	S
-483.26	428.43	S
-489.04	422.65	S
-485.86	425.84	S
-483.93	427.78	S
-487.57	424.15	S
-490.42	421.31	S
-486.1	425.63	S
-483.7	428.04	S
-489.71	422.04	S
-488.36	423.4	S
-484.8	426.97	S
-483.63	428.14	S
-485.19	426.59	S
-488.12	423.67	S
-487.59	424.21	S
-487.3	424.5	S
-488.35	423.46	S
-487.7	424.12	S
-485.25	426.58	S
-494.23	417.61	S
-483.21	428.63	S
-484.85	427	S
-483.99	427.87	S
-483.69	428.18	S
-482.84	429.04	S
-482.16	429.72	S
-480.62	431.27	S
-477.62	434.28	S
-478.58	433.33	S
-479.88	432.04	S
-533.6	378.32	S
-474.84	437.09	S
-472.14	439.8	S
-471.85	440.1	S
-470.77	441.18	S
-470.21	441.75	S
-467.75	444.22	S
-467.22	444.76	S
-465.82	446.17	S
-464.85	447.14	S
-463.38	448.62	S
-461.8	450.21	S
-458.88	453.14	S
-457.63	454.4	S
-458.52	453.51	S
-455.72	456.32	S
-452.53	459.52	S
-453.32	458.74	S
-452.14	459.93	S
-452.77	459.3	S
-453.29	458.79	S
-451.49	460.6	S
-530.34	381.76	S
-453.43	458.68	S
-454.11	458	S
-453.25	458.87	S
-449.75	462.38	S
-464.63	447.51	S
-464.89	447.26	S
-466.58	445.57	S
-462.58	449.58	S
-462.48	449.69	S
-462.19	449.99	S
-461.92	450.26	S
-468.98	443.21	S
-463.9	448.3	S
-465.28	446.93	S
-462.29	449.93	S
-463.58	448.64	S
-462.83	449.4	S
-463.22	449.02	S
-460.43	451.82	S
-469.17	443.09	S
-468.96	443.3	S
-465.96	446.31	S
-464.91	447.37	S
-462.97	449.32	S
-461.67	450.63	S
-462	450.3	S
-464.09	448.22	S
-466.88	445.44	S
-470.79	441.54	S
-478.95	433.39	S
-476.92	435.42	S
-479.59	432.76	S
-479.95	432.41	S
-478.7	433.67	S
-480.56	431.82	S
-479.99	432.39	S
-479.06	433.33	S
-480.34	432.06	S
-489.53	422.88	S
-479.28	433.13	S
-491.32	421.1	S
-478.71	433.72	S
-480.5	431.94	S
-488.11	424.34	S
-480.48	431.97	S
-496.13	416.33	S
-496.89	415.58	S
-495.55	416.93	S
-493.23	419.25	S
-493.06	419.43	S
-491.98	420.52	S
-491.06	421.45	S
-487.87	424.65	S
-490.66	421.86	S
-489.13	423.4	S
-493.49	419.05	S
-491.11	421.44	S
-481.89	430.66	S
-489.7	422.86	S
-481.27	431.3	S
-477.65	434.93	S
-413.57	499.02	S
-479.08	433.51	S
-390.17	522.43	S
-397.5	515.11	S
-378.42	534.2	S
-388.87	523.75	S
-401.85	510.78	S
-402.74	509.9	S
-357.22	555.43	S
-313.81	598.84	S
-313.28	599.38	S
-276.07	636.6	S
-275.46	637.22	S
-492.28	420.41	S
-441.13	471.56	S
-437.46	475.24	S
-483.94	428.77	S
-419.86	492.86	S
-439.01	473.71	S
-422.47	490.26	S
-420.03	492.71	S
-414.12	498.63	S
-425.32	487.44	S
-183.66	729.1	S
-465.52	447.25	S
-399.39	513.39	S
-324.17	588.62	S
-444.31	468.48	S
-64.18	848.62	S
-51.28	861.53	S
-52.45	860.37	S
-21.24	891.59	S
-51.68	861.15	S
14.02	926.86	S
4.59	917.44	S
13.3	926.16	S
-72.26	840.6	S
-105.42	807.45	S
-53.43	859.45	S
-52.84	860.05	S
45.27	958.17	S
48.98	961.88	S
-111.05	801.86	S
9.05	921.97	S
-107.04	805.89	S
-103.62	809.31	S
-97.78	815.16	S
-112.58	800.37	S
-99.81	813.15	S
196.94	1109.9	S
208.49	1121.46	S
-99.54	813.44	S
-92.46	820.53	S
-105.21	807.79	S
-107.08	805.92	S
157.43	1070.44	S
209.25	1122.27	S
277.54	1190.57	S
279.36	1192.39	S
158.6	1071.64	S
182.24	1095.29	S
191.55	1104.61	S
214.79	1127.86	S
225.84	1138.91	S
234.04	1147.12	S
239.27	1152.36	S
245.24	1158.34	S
246.07	1159.17	S
277.54	1190.65	S
283.39	1196.51	S
298.16	1211.29	S
307.87	1221.01	S
313.66	1226.8	S
333.84	1246.99	S
359.45	1272.61	S
360.05	1273.22	S
364.98	1278.15	S
371.07	1284.25	S
369.34	1282.53	S
364.98	1278.18	S
365.83	1279.03	S
375.85	1289.06	S
416.29	1329.51	S
380.85	1294.08	S
420.32	1333.56	S
443.18	1356.42	S
443.71	1356.96	S
456.18	1369.44	S
447.93	1361.2	S
452.38	1365.65	S
440.12	1353.4	S
443.18	1356.47	S
494.57	1407.87	S
509.17	1422.48	S
508.77	1422.08	S
503.79	1417.11	S
411.76	1325.09	S
416.47	1329.81	S
483.72	1397.06	S
547.91	1461.26	S
557.15	1470.51	S
570.73	1484.1	S
574.49	1487.86	S
579.93	1493.31	S
585.93	1499.32	S
574.83	1488.23	S
443.11	1356.52	S
584.39	1497.8	S
584.24	1497.66	S
585.82	1499.25	S
584.9	1498.34	S
580.17	1493.61	S
579.27	1492.72	S
417.71	1331.17	S
415.07	1328.54	S
436.58	1350.06	S
422.82	1336.3	S
511.98	1425.47	S
494.57	1408.07	S
489	1402.51	S
475.43	1388.94	S
428.03	1341.55	S
539.34	1452.87	S
512.5	1426.04	S
486.27	1399.81	S
480.58	1394.13	S
446.4	1359.96	S
446.58	1360.15	S
381.5	1295.08	S
415.85	1329.43	S
488.81	1402.4	S
462.76	1376.36	S
436.66	1350.27	S
430.99	1344.6	S
416.89	1330.51	S
400.15	1313.78	S
384.13	1297.77	S
325.93	1239.58	S
311.27	1224.92	S
308.94	1222.6	S
294.87	1208.54	S
264.72	1178.4	S
223.95	1137.63	S
217.75	1131.44	S
339.28	1252.98	S
187.77	1101.48	S
350.24	1263.95	S
337.76	1251.48	S
331.88	1245.61	S
324.16	1237.9	S
313.07	1226.82	S
307.85	1221.6	S
291.99	1205.75	S
294.56	1208.33	S
279.45	1193.23	S
219.52	1133.3	S
220.06	1133.85	S
195.81	1109.61	S
195.42	1109.23	S
218	1131.82	S
192.54	1106.36	S
190.08	1103.91	S
186.41	1100.25	S
138.99	1052.84	S
133.31	1047.16	S
125.13	1038.99	S
122.45	1036.32	S
-27.51	886.37	S
-30.76	883.12	S
71.86	985.75	S
-39.79	874.11	S
48.84	962.75	S
-57.14	856.78	S
-53.64	860.28	S
-69.32	844.61	S
-66.31	847.63	S
-55.33	858.62	S
-66.38	847.57	S
-84.89	829.07	S
-67.68	846.29	S
-93.29	820.69	S
-94.17	819.82	S
-84.78	829.21	S
-88.49	825.51	S
-86.71	827.3	S
-142.67	771.35	S
-108.47	805.55	S
-177.43	736.6	S
-167.65	746.39	S
-168.86	745.19	S
-176.94	737.11	S
-178.1	735.96	S
-174.46	739.61	S
-204.55	709.53	S
-209.58	704.51	S
-202.55	711.54	S
-209.03	705.07	S
-207.41	706.7	S
-241.31	672.81	S
-140.36	773.76	S
-245.82	668.31	S
-218.53	695.61	S
-157.14	757.01	S
-254.93	659.23	S
-262.6	651.56	S
-264.95	649.22	S
-263.39	650.79	S
-269.03	645.16	S
-307.46	606.73	S
-257.39	656.81	S
-308.99	605.22	S
-309.75	604.47	S
-311.19	603.03	S
-313.07	601.16	S
-317.31	596.93	S
-315.79	598.46	S
-314.25	600.01	S
-319.78	594.48	S
-257.58	656.69	S
-313.49	600.79	S
-327.93	586.36	S
-319.46	594.83	S
-316.29	598.01	S
-322.59	591.72	S
-282.58	631.74	S
-327.99	586.34	S
-313.92	600.41	S
-318.03	596.31	S
-325.73	588.62	S
-318.59	595.77	S
-365.93	548.43	S
-326.97	587.4	S
-326.95	587.43	S
-325.5	588.89	S
-326.95	587.44	S
-328.15	586.25	S
-331.65	582.76	S
-329.58	584.84	S
-327.91	586.52	S
-327.4	587.03	S
-331.1	583.34	S
-329.08	585.37	S
-326.66	587.8	S
-325.77	588.69	S
-326.83	587.64	S
-325.73	588.75	S
-327.56	586.93	S
-325.46	589.03	S
-329.89	584.61	S
-328.48	586.03	S
-328.62	585.9	S
-328.76	585.76	S
-329.1	585.43	S
-325.55	588.99	S
-330.08	584.47	S
-327.5	587.06	S
-327.24	587.32	S
-328.47	586.1	S
-328.06	586.52	S
-326.72	587.87	S
-327.83	586.76	S
-327.17	587.43	S
-326.3	588.31	S
-327.69	586.93	S
-325.98	588.64	S
-324.22	590.41	S
-325.64	589	S
-328.29	586.36	S
-323.31	591.35	S
-323.13	591.53	S
-322.64	592.03	S
-322.65	592.03	S
-323.3	591.39	S
-324.4	590.29	S
-326.98	587.72	S
-323.8	590.91	S
-324.55	590.17	S
-325	589.72	S
40.98	955.71	S
-328.15	586.59	S
-322.78	591.97	S
-322.72	592.04	S
-322.56	592.2	S
90.74	1005.51	S
-321.33	593.45	S
120.08	1034.87	S
105.37	1020.16	S
177.48	1092.28	S
180.39	1095.2	S
146.3	1061.12	S
133.44	1048.27	S
224.81	1139.64	S
150.25	1065.09	S
-77.04	837.81	S
-74.96	839.9	S
136.72	1051.58	S
213.19	1128.06	S
127.79	1042.67	S
184.35	1099.24	S
164.06	1078.95	S
-302.69	612.21	S
-303.52	611.39	S
-301.97	612.95	S
-302.91	612.01	S
-302.78	612.15	S
-300.49	614.45	S
172.52	1087.47	S
181.82	1096.77	S
181.71	1096.67	S
127.86	1042.83	S
-31.07	883.91	S
186.06	1101.05	S
138.88	1053.87	S
174.76	1089.76	S
173.73	1088.74	S
174.28	1089.3	S
174.61	1089.63	S
199.29	1114.32	S
217.17	1132.21	S
229.21	1144.26	S
249.61	1164.66	S
251.67	1166.73	S
233.98	1149.05	S
232.05	1147.13	S
186.95	1102.03	S
227.32	1142.41	S
197.21	1112.31	S
217.48	1132.59	S
218.79	1133.9	S
182.55	1097.67	S
200.42	1115.55	S
171.61	1086.75	S
171.69	1086.83	S
168.16	1083.31	S
114.21	1029.37	S
114.28	1029.45	S
116.55	1031.72	S
117.97	1033.15	S
122.87	1038.06	S
123.28	1038.48	S
124.05	1039.25	S
124.76	1039.97	S
124.01	1039.23	S
142.54	1057.77	S
160.9	1076.13	S
135.83	1051.07	S
156.98	1072.23	S
130.32	1045.58	S
206.86	1122.12	S
213.09	1128.36	S
206.87	1122.15	S
180.25	1095.54	S
172.17	1087.46	S
169.34	1084.64	S
232.3	1147.61	S
234.97	1150.29	S
235.26	1150.58	S
223.91	1139.24	S
205.73	1121.07	S
206.04	1121.39	S
239.96	1155.31	S
248.44	1163.8	S
238.39	1153.76	S
240.78	1156.16	S
258.28	1173.66	S
212.02	1127.41	S
322.61	1238.01	S
246.31	1161.72	S
232.11	1147.52	S
318.74	1234.16	S
380.65	1296.08	S
376.59	1292.03	S
342.56	1258	S
346.14	1261.59	S
349.08	1264.54	S
348.72	1264.19	S
342.36	1257.83	S
338.43	1253.91	S
315.76	1231.25	S
323.86	1239.36	S
287.85	1203.35	S
288.39	1203.9	S
283.5	1199.02	S
267.1	1182.63	S
273.06	1188.59	S
273.44	1188.98	S
251.57	1167.12	S
244.15	1159.71	S
244.49	1160.05	S
252.08	1167.65	S
220.03	1135.61	S
257.92	1173.51	S
217.96	1133.55	S
257.46	1173.06	S
254.46	1170.07	S
259.12	1174.74	S
253.11	1168.73	S
256.83	1172.46	S
250.98	1166.62	S
269.69	1185.34	S
269.71	1185.36	S
276.27	1191.93	S
294.77	1210.44	S
293.21	1208.89	S
297.74	1213.42	S
325.92	1241.61	S
334.33	1250.03	S
360.21	1275.92	S
286.66	1202.37	S
304.72	1220.44	S
305.59	1221.32	S
292.77	1208.51	S
295.93	1211.67	S
307.87	1223.62	S
324.85	1240.61	S
325.97	1241.74	S
313.38	1229.15	S
312.92	1228.7	S
341.18	1256.97	S
331.85	1247.65	S
469.52	1385.32	S
400.03	1315.84	S
437.19	1353.01	S
423.4	1339.23	S
334.35	1250.18	S
483.76	1399.6	S
377.35	1293.2	S
377.17	1293.03	S
482.45	1398.31	S
368.7	1284.57	S
367.62	1283.5	S
465.71	1381.6	S
509.59	1425.48	S
548.44	1464.34	S
549.33	1465.24	S
550.22	1466.14	S
555.63	1471.55	S
545.73	1461.66	S
545.3	1461.24	S
558.18	1474.13	S
558.42	1474.38	S
543.74	1459.7	S
543.95	1459.92	S
545.16	1461.14	S
543.95	1459.94	S
434.67	1350.66	S
435.75	1351.75	S
436.14	1352.15	S
432.62	1348.64	S
432.97	1348.99	S
438.47	1354.5	S
458.91	1374.95	S
456.08	1372.13	S
435	1351.05	S
436.14	1352.2	S
456.8	1372.87	S
452.69	1368.77	S
483.34	1399.42	S
458.04	1374.13	S
536.1	1452.2	S
535.72	1451.83	S
536.68	1452.79	S
538.38	1454.5	S
535.37	1451.5	S
539.87	1456.01	S
434.12	1350.26	S
548.24	1464.39	S
467.51	1383.67	S
506.19	1422.36	S
559.52	1475.69	S
558.99	1475.17	S
514.02	1430.21	S
515.8	1432	S
551.07	1467.27	S
524.43	1440.64	S
461.85	1378.07	S
551.44	1467.67	S
470.72	1386.96	S
469.29	1385.53	S
465.14	1381.39	S
437.58	1353.84	S
470.51	1386.78	S
448.77	1365.04	S
432.2	1348.48	S
431.34	1347.63	S
426.57	1342.87	S
427.72	1344.02	S
429.77	1346.08	S
451.5	1367.82	S
454.61	1370.94	S
386.49	1302.82	S
386.16	1302.5	S
322.96	1239.31	S
394.36	1310.72	S
414.87	1331.23	S
348.59	1264.96	S
307.81	1224.19	S
288.39	1204.78	S
390.3	1306.69	S
406.36	1322.76	S
309.48	1225.89	S
312.84	1229.26	S
290.41	1206.83	S
285.37	1201.8	S
275.17	1191.61	S
244.8	1161.25	S
269	1185.45	S
267.19	1183.65	S
240.26	1156.73	S
250.53	1167.01	S
247.98	1164.46	S
243.7	1160.19	S
256.24	1172.74	S
255.59	1172.1	S
259.37	1175.88	S
262.44	1178.96	S
253.22	1169.75	S
244.09	1160.63	S
257.29	1173.83	S
246.88	1163.43	S
218.36	1134.92	S
233.65	1150.22	S
111.74	1028.31	S
186.94	1103.52	S
-3.83	912.76	S
-10.28	906.32	S
-12.08	904.53	S
-23.66	892.95	S
-12.3	904.32	S
210.29	1126.92	S
162.79	1079.43	S
82.11	998.75	S
184.63	1101.28	S
186.86	1103.52	S
59.14	975.81	S
-68.5	848.17	S
-69.77	846.91	S
-68.95	847.74	S
-71.35	845.35	S
-72.59	844.11	S
163.77	1080.48	S
-27.63	889.09	S
-120.82	795.91	S
-118.77	797.96	S
134.52	1051.26	S
127.5	1044.25	S
-108.46	808.3	S
-106.69	810.07	S
-154.78	761.99	S
-162.69	754.09	S
-118.68	798.11	S
-121.84	794.95	S
-178.96	737.84	S
-180.72	736.09	S
-192.61	724.21	S
-190.12	726.7	S
71.75	988.58	S
-192.11	724.73	S
63.93	980.78	S
47.62	964.47	S
-207.94	708.92	S
-214.08	702.79	S
-217.36	699.52	S
-165.75	751.13	S
-222.66	694.23	S
-231.64	685.26	S
-103.26	813.65	S
-251.67	665.24	S
-216.58	700.34	S
-204.12	712.81	S
-296.7	620.23	S
-286.12	630.82	S
-302.57	614.38	S
-292.23	624.73	S
-248.02	668.94	S
-266.11	650.86	S
-310.5	606.48	S
-121.64	795.35	S
-323	593.99	S
-344.25	572.75	S
-285.65	631.36	S
-286.38	630.64	S
-286.33	630.69	S
-287.78	629.25	S
-299.04	618	S
-297.38	619.67	S
-296.6	620.45	S
-296.33	620.73	S
-297.93	619.14	S
-353.62	563.46	S
-298.38	618.7	S
-297.49	619.6	S
-299.27	617.83	S
-298.96	618.15	S
-301.99	615.12	S
-293.66	623.46	S
-289.4	627.73	S
-290.51	626.63	S
-289.81	627.33	S
-291.35	625.8	S
-291.74	625.42	S
-291.58	625.59	S
-291.42	625.75	S
-291.81	625.37	S
-291.82	625.37	S
-295.88	621.32	S
-314.97	602.23	S
187.25	1104.46	S
184.9	1102.12	S
119.02	1036.25	S
177.04	1094.27	S
-261.77	655.47	S
124.29	1041.54	S
90.37	1007.63	S
207.11	1124.37	S
204.34	1121.61	S
-184.28	733	S
-172.52	744.77	S
220.14	1137.43	S
207.41	1124.71	S
168.99	1086.3	S
188.66	1105.98	S
112.4	1029.72	S
208.03	1125.36	S
135.95	1053.29	S
207.16	1124.51	S
171.43	1088.78	S
230.18	1147.54	S
170.73	1088.1	S
206.91	1124.29	S
130.9	1048.28	S
241.49	1158.88	S
254.41	1171.81	S
228.5	1145.9	S
193.39	1110.8	S
220.37	1137.79	S
223.98	1141.41	S
241.84	1159.27	S
302.59	1220.03	S
306.56	1224.01	S
312.13	1229.59	S
206.16	1123.62	S
353.87	1271.34	S
303.41	1220.89	S
306.99	1224.48	S
306.48	1223.97	S
215.92	1133.42	S
218.59	1136.1	S
234.61	1152.12	S
262.61	1180.13	S
255.35	1172.88	S
264.1	1181.64	S
287.57	1205.11	S
311.45	1229	S
320.89	1238.45	S
321.29	1238.86	S
332.02	1249.59	S
354.44	1272.02	S
370.12	1287.71	S
369.59	1287.19	S
387.5	1305.1	S
385.53	1303.14	S
361.24	1278.86	S
364.05	1281.67	S
360.82	1278.45	S
344.56	1262.2	S
330.65	1248.3	S
331.46	1249.11	S
308.82	1226.48	S
293.11	1210.78	S
262.87	1180.55	S
263.66	1181.34	S
355.49	1273.18	S
212.85	1130.55	S
258.85	1176.56	S
188.88	1106.59	S
179.87	1097.59	S
164.08	1081.81	S
143.45	1061.18	S
326.97	1244.71	S
116.39	1034.14	S
313.93	1231.69	S
269.33	1187.09	S
251.79	1169.56	S
249.58	1167.36	S
246.14	1163.93	S
216.19	1133.98	S
158.62	1076.42	S
186.86	1104.67	S
152.93	1070.75	S
148.38	1066.2	S
74.89	992.72	S
113.87	1031.71	S
107.71	1025.55	S
130.85	1048.7	S
99.71	1017.57	S
206.19	1124.06	S
205.07	1122.94	S
79.16	997.04	S
133.14	1051.03	S
208.32	1126.22	S
-13.37	904.53	S
-34.01	883.9	S
-26.03	891.89	S
-24.48	893.45	S
-4.39	913.54	S
-4.64	913.3	S
23.12	941.07	S
25.42	943.38	S
0.42	918.38	S
-0.84	917.13	S
-6.23	911.75	S
-21.57	896.41	S
-53.75	864.24	S
-49.28	868.72	S
-39.58	878.43	S
-32.09	885.92	S
-26.58	891.44	S
-52.34	865.69	S
-51.91	866.13	S
-39.44	878.6	S
-37.03	881.02	S
-38.27	879.79	S
-33.88	884.19	S
-28.27	889.8	S
-25.62	892.46	S
33.8	951.89	S
39.44	957.53	S
-28.24	889.86	S
45.76	963.87	S
36.96	955.08	S
[truncated: 45,861 more rows]

## Sheet: Fig. 4 Valley Orientations
This sheet indicates the orientation of the valleys used to generate the rose plots in Figure 4. The Block code indicates whether the data point lies in the south, central or north topographic block.
VALLEY ORIENTATION [DEGREES CLOCKWISE FROM NORTH]	BLOCK CODE
151.76	S
151.77	S
151.78	S
162.39	S
162.4	S
162.59	S
162.6	S
162.6	S
173.55	S
173.55	S
173.56	S
173.56	S
173.56	S
179.43	S
179.44	S
9.92	S
9.92	S
9.91	S
1.79	S
1.79	S
1.79	S
3.77	S
3.76	S
3.76	S
174.88	S
174.88	S
174.88	S
174.88	S
168.39	S
168.39	S
168.4	S
5.37	S
5.37	S
5.36	S
5.36	S
15.95	S
15.95	S
15.94	S
15.93	S
14.75	S
14.74	S
14.74	S
13.36	S
13.35	S
13.35	S
16.58	S
16.57	S
16.57	S
16.56	S
16.55	S
16.54	S
16.54	S
11.25	S
11.25	S
11.24	S
11.24	S
89.99	S
90.02	S
90.04	S
104.3	S
104.32	S
104.35	S
104.51	S
104.54	S
104.56	S
104.58	S
123.36	S
123.38	S
123.4	S
144.23	S
144.24	S
144.26	S
109.74	S
109.76	S
109.79	S
109.81	S
104.55	S
104.53	S
70.9	S
70.88	S
70.86	S
67.95	S
67.93	S
72.44	S
72.42	S
94.67	S
94.65	S
94.63	S
110.27	S
110.25	S
110.23	S
110.74	S
110.72	S
109.55	S
109.53	S
109.51	S
98.75	S
98.78	S
88.39	S
88.41	S
92.28	S
92.3	S
92.33	S
96.27	S
96.3	S
96.32	S
111.42	S
111.45	S
129.83	S
129.85	S
129.87	S
129.88	S
110.93	S
110.95	S
102.47	S
102.49	S
93.18	S
93.21	S
106.59	S
106.61	S
106.05	S
106.08	S
108.36	S
108.38	S
102.46	S
102.48	S
82.87	S
82.89	S
82.91	S
77.01	S
76.98	S
76.96	S
80.95	S
80.93	S
80.91	S
80.89	S
111.5	S
111.48	S
111.46	S
104.02	S
104	S
103.98	S
82.01	S
81.99	S
74.83	S
74.81	S
98.71	S
98.73	S
98.76	S
111.51	S
111.54	S
126.41	S
126.43	S
118.77	S
118.79	S
118.81	S
118.83	S
117.6	S
117.58	S
117.55	S
117.83	S
117.81	S
117.79	S
117.77	S
90.67	S
90.65	S
90.63	S
74.21	S
74.19	S
74.16	S
90.09	S
90.07	S
90.04	S
90.02	S
106.06	S
106.04	S
106.02	S
105.99	S
87.99	S
87.97	S
87.94	S
89.83	S
89.81	S
89.78	S
98.26	S
98.23	S
98.21	S
99.38	S
99.35	S
99.33	S
99.31	S
138.95	S
138.94	S
138.93	S
152.16	S
152.15	S
152.14	S
155.36	S
155.35	S
155.34	S
164.13	S
164.12	S
164.12	S
177.34	S
177.34	S
177.34	S
10.66	S
16.56	S
16.57	S
16.58	S
16.58	S
103.77	S
103.74	S
103.72	S
134.29	S
134.27	S
134.25	S
149.68	S
149.67	S
149.65	S
145.08	S
145.07	S
145.05	S
148.79	S
148.78	S
148.76	S
148.75	S
4.73	S
4.73	S
4.73	S
4.72	S
4.72	S
17.91	S
17.9	S
17.89	S
17.88	S
177.7	S
177.7	S
177.71	S
177.71	S
179.83	S
179.83	S
179.83	S
179.83	S
179.84	S
177.94	S
177.94	S
177.94	S
18.81	S
18.82	S
18.83	S
18.84	S
89.09	S
89.06	S
89.03	S
71.59	S
71.57	S
71.55	S
79.48	S
79.46	S
79.44	S
79.42	S
137.37	S
137.36	S
137.34	S
137.32	S
149.14	S
149.12	S
149.11	S
149.1	S
107.78	S
107.75	S
107.72	S
107.69	S
107.67	S
107.64	S
93.42	S
93.39	S
93.36	S
97.91	S
97.88	S
97.86	S
97.84	S
79.62	S
79.6	S
79.57	S
79.54	S
79.51	S
81.94	S
81.92	S
81.89	S
97.05	S
97.02	S
97	S
96.97	S
81.91	S
81.89	S
81.87	S
81.84	S
81.82	S
73.88	S
73.85	S
73.83	S
73.8	S
33.82	S
33.83	S
33.85	S
33.86	S
44.49	S
44.51	S
44.53	S
44.54	S
61.74	S
61.77	S
61.79	S
41.38	S
41.4	S
41.41	S
41.43	S
41.44	S
80.38	S
80.36	S
80.33	S
100.74	S
100.72	S
100.7	S
100.68	S
104.07	S
104.05	S
104.03	S
104	S
103.98	S
60.16	S
60.14	S
60.12	S
56.65	S
56.63	S
73.3	S
73.28	S
46.69	S
46.67	S
65.63	S
65.61	S
9.21	S
9.21	S
9.2	S
9.2	S
1.21	S
1.21	S
1.21	S
9.32	S
9.32	S
9.31	S
9.31	S
7.17	S
7.16	S
7.16	S
7.16	S
7.16	S
165.66	S
165.66	S
165.67	S
165.68	S
165.85	S
165.86	S
165.86	S
165.87	S
175.26	S
175.27	S
175.27	S
175.27	S
11.12	S
11.12	S
11.11	S
11.11	S
11.11	S
11.1	S
11.1	S
87.85	S
87.82	S
87.8	S
105.76	S
105.74	S
105.72	S
121.42	S
121.4	S
116.68	S
116.66	S
116.64	S
103.65	S
103.67	S
113.68	S
113.7	S
113.72	S
105.25	S
105.28	S
105.31	S
98.08	S
98.05	S
98.03	S
90.74	S
90.72	S
90.69	S
68.52	S
68.5	S
68.47	S
46.48	S
46.46	S
46.44	S
46.42	S
67.48	S
67.46	S
67.44	S
81.36	S
81.34	S
81.31	S
81.29	S
78.18	S
78.15	S
78.13	S
78.1	S
78.08	S
9.58	S
9.58	S
9.57	S
9.57	S
12.61	S
12.61	S
12.61	S
12.6	S
30.37	S
30.36	S
30.35	S
30.34	S
8.24	S
8.24	S
8.24	S
8.23	S
8.23	S
13.89	S
13.89	S
13.88	S
176.41	S
176.41	S
176.41	S
0.09	S
0.09	S
0.09	S
25.31	S
25.3	S
25.29	S
35.8	S
35.79	S
35.77	S
110.23	S
110.21	S
110.18	S
120.34	S
120.32	S
120.3	S
120.27	S
120.25	S
109.34	S
109.31	S
109.29	S
109.27	S
105.32	S
105.29	S
121.4	S
121.37	S
121.35	S
121.33	S
126.35	S
126.33	S
137.31	S
137.3	S
116.61	S
116.59	S
116.56	S
75.48	S
75.45	S
75.43	S
75.4	S
15.63	S
15.63	S
15.62	S
177.47	S
177.47	S
177.47	S
28.06	S
28.05	S
28.04	S
28.03	S
68.73	S
68.71	S
68.68	S
68.65	S
68.63	S
79.14	S
79.11	S
79.09	S
79.06	S
79.03	S
79.01	S
87.14	S
87.11	S
87.09	S
87.06	S
87.04	S
87.01	S
86.2	S
86.18	S
86.15	S
83.39	S
83.41	S
83.43	S
83.46	S
83.48	S
84.27	S
84.3	S
84.32	S
84.35	S
75.84	S
75.86	S
75.89	S
75.91	S
120.96	S
120.97	S
120.99	S
121.01	S
121.03	S
155.27	S
155.28	S
155.28	S
155.29	S
155.3	S
31.06	S
31.05	S
31.04	S
31.02	S
177.34	S
177.34	S
177.34	S
174.57	S
174.57	S
174.57	S
174.57	S
171.24	S
171.25	S
171.25	S
171.25	S
171.26	S
166.07	S
166.07	S
166.08	S
166.08	S
121.1	S
121.12	S
121.14	S
121.17	S
146.42	S
146.41	S
146.39	S
146.38	S
146.36	S
146.35	S
165.35	S
165.34	S
165.34	S
165.33	S
15.77	S
15.78	S
15.79	S
15.8	S
18.07	S
18.08	S
18.09	S
18.09	S
26.99	S
27	S
27.01	S
25.76	S
25.77	S
25.78	S
25.79	S
25.8	S
112.86	S
112.84	S
112.82	S
95.96	S
95.93	S
95.91	S
93.28	S
93.26	S
110.82	S
110.79	S
110.77	S
110.74	S
80.67	S
80.65	S
80.63	S
93.86	S
93.84	S
93.82	S
7.92	S
7.92	S
7.93	S
16.73	S
16.74	S
16.75	S
16.76	S
75.87	S
75.89	S
75.91	S
87.25	S
87.28	S
87.3	S
93.84	S
39.44	S
39.46	S
23.76	S
23.77	S
23.77	S
23.78	S
87.14	S
87.16	S
87.18	S
81.22	S
81.24	S
81.26	S
81.29	S
52.77	S
52.79	S
52.81	S
52.83	S
66.72	S
66.74	S
66.76	S
66.78	S
77.53	S
77.56	S
77.58	S
77.6	S
112.54	S
112.57	S
112.59	S
112.62	S
108.24	S
108.26	S
108.28	S
108.3	S
86.46	S
86.48	S
79.25	S
79.27	S
79.29	S
88.67	S
88.7	S
88.73	S
88.75	S
75.48	S
75.51	S
75.54	S
75.56	S
75.59	S
62.11	S
62.13	S
62.15	S
62.17	S
49.12	S
49.14	S
75.73	S
75.76	S
51.32	S
51.35	S
51.37	S
28.08	S
28.07	S
46.97	S
46.95	S
46.93	S
61.69	S
61.67	S
61.65	S
61.63	S
61.61	S
61.58	S
16.07	S
16.06	S
16.05	S
152.22	S
152.23	S
152.24	S
124.01	S
124.03	S
124.06	S
130.27	S
130.29	S
130.3	S
144.82	S
144.83	S
129.01	S
129.03	S
116.69	S
116.67	S
97.26	S
97.23	S
105.88	S
105.86	S
105.83	S
15.41	S
15.41	S
0.59	S
0.59	S
178.9	S
178.9	S
178.9	S
95.15	S
95.13	S
82.15	S
82.13	S
82.11	S
75.38	S
75.35	S
98.88	S
98.86	S
98.84	S
98.82	S
95.61	S
95.59	S
95.57	S
84.23	S
84.21	S
76.19	S
76.16	S
84.27	S
84.25	S
76.09	S
76.07	S
76.05	S
46.77	S
46.75	S
46.74	S
38.2	S
38.19	S
38.17	S
31.03	S
31.02	S
73.29	S
73.31	S
73.34	S
68.72	S
68.75	S
68.78	S
27.65	S
27.64	S
27.63	S
40.65	S
40.63	S
40.61	S
70.53	S
70.51	S
70.48	S
70.46	S
70.43	S
69.16	S
69.14	S
69.12	S
69.09	S
30.08	S
30.06	S
30.05	S
30.04	S
55.21	S
55.19	S
62.35	S
62.33	S
62.32	S
68.39	S
51.33	S
51.31	S
62.67	S
62.65	S
62.64	S
93.45	S
93.43	S
93.4	S
109.87	S
109.85	S
109.83	S
109.81	S
119.16	S
119.14	S
119.12	S
90.16	S
90.14	S
90.12	S
45.42	S
45.44	S
75.21	S
75.24	S
71.89	S
71.91	S
71.93	S
33.5	C
33.49	C
33.48	C
33.46	C
33.45	C
25.81	C
25.8	C
25.79	C
25.78	C
17.28	C
17.27	C
17.27	C
17.26	C
17.25	C
12.21	C
12.2	C
12.2	C
12.19	C
30.61	C
30.6	C
30.59	C
30.58	C
30.57	C
34.64	C
34.63	C
34.62	C
34.61	C
45.25	C
45.24	C
45.22	C
45.2	C
45.19	C
52.6	C
52.58	C
52.56	C
52.55	C
20.91	C
20.9	C
20.89	C
20.88	C
20.87	C
20.86	C
20.86	C
17.93	C
17.92	C
17.92	C
17.91	C
17.9	C
49.56	C
49.54	C
49.52	C
49.5	C
49.48	C
38.6	C
38.59	C
38.57	C
38.55	C
85.94	C
85.92	C
85.9	C
85.87	C
85.85	C
85.83	C
72.31	C
72.29	C
72.27	C
72.24	C
72.22	C
72.2	C
64.04	C
64.01	C
63.99	C
63.97	C
51.02	C
51.01	C
50.99	C
50.97	C
37.88	C
37.87	C
37.85	C
37.84	C
37.83	C
25.72	C
25.71	C
25.7	C
25.69	C
25.68	C
13.69	C
13.68	C
13.68	C
13.67	C
21.3	C
21.3	C
21.29	C
45.96	C
45.95	C
45.93	C
45.92	C
61.97	C
61.95	C
61.93	C
61.91	C
61.89	C
74.87	C
74.85	C
74.83	C
74.81	C
74.79	C
74.77	C
60.65	C
60.63	C
60.61	C
70.82	C
70.8	C
70.78	C
84.89	C
84.87	C
84	C
83.98	C
83.95	C
54.79	C
54.78	C
54.76	C
89.69	C
89.67	C
89.64	C
89.61	C
89.59	C
93.07	C
93.05	C
93.03	C
93	C
91.9	C
91.88	C
91.85	C
67.03	C
67.01	C
66.99	C
66.96	C
59.25	C
59.23	C
59.21	C
59.19	C
44.15	C
44.13	C
44.12	C
30.07	C
30.05	C
30.04	C
36.87	C
36.85	C
36.84	C
41.29	C
41.28	C
41.27	C
38.69	C
38.68	C
38.66	C
68.19	C
68.17	C
68.15	C
99.19	C
99.16	C
99.14	C
99.12	C
86.17	C
86.15	C
86.13	C
86.11	C
85.4	C
85.37	C
85.34	C
85.32	C
85.29	C
105.16	C
105.14	C
105.12	C
105.1	C
76	C
75.98	C
75.96	C
75.94	C
75.92	C
75.89	C
75.87	C
75.85	C
92.94	C
92.92	C
92.9	C
82.9	C
82.88	C
82.86	C
43.69	C
43.67	C
43.65	C
55.09	C
55.07	C
55.05	C
103.92	C
103.9	C
103.88	C
103.86	C
103.84	C
103.82	C
107.11	C
107.09	C
107.07	C
107.05	C
107.04	C
107.02	C
120.4	C
120.38	C
99.88	C
99.86	C
99.84	C
99.82	C
75.82	C
75.81	C
75.79	C
84.52	C
84.5	C
84.49	C
100.51	C
100.49	C
100.47	C
122.26	C
122.29	C
122.31	C
120.03	C
120.05	C
120.07	C
111.96	C
111.98	C
112	C
131.46	C
85.86	C
85.88	C
85.9	C
112.2	C
112.21	C
112.23	C
117.66	C
117.68	C
117.69	C
140.24	C
140.26	C
140.27	C
126.83	C
126.85	C
126.87	C
96.57	C
96.59	C
96.61	C
85.45	C
85.47	C
85.5	C
85.52	C
167.13	C
167.14	C
167.14	C
167.15	C
167.15	C
172.54	C
172.54	C
172.55	C
172.55	C
145.85	C
145.86	C
145.87	C
145.88	C
152.92	C
152.93	C
152.94	C
152.95	C
141.27	C
141.28	C
141.29	C
141.3	C
106.88	C
106.9	C
106.91	C
97.94	C
97.97	C
104.73	C
104.76	C
104.78	C
116.03	C
116	C
115.98	C
100.37	C
100.34	C
100.32	C
106.72	C
106.7	C
106.68	C
106.66	C
115.02	C
114.99	C
114.97	C
114.95	C
103.61	C
103.63	C
103.65	C
103.68	C
138.33	C
138.35	C
138.36	C
176.23	C
176.23	C
176.23	C
176.23	C
0.86	C
0.86	C
0.86	C
0.86	C
138.38	C
138.39	C
138.4	C
138.42	C
110.52	C
110.55	C
110.57	C
113.71	C
113.74	C
113.76	C
107.85	C
107.87	C
107.9	C
131.5	C
131.52	C
131.54	C
103.96	C
103.98	C
147.61	C
147.62	C
147.63	C
154.21	C
154.22	C
154.23	C
154.24	C
159.59	C
159.6	C
159.6	C
159.61	C
162.45	C
162.46	C
162.47	C
162.47	C
159.08	C
159.09	C
159.09	C
165.11	C
165.12	C
165.12	C
174.58	C
174.58	C
174.59	C
174.59	C
85.54	C
85.52	C
85.51	C
105.66	C
105.64	C
109.66	C
109.64	C
91.48	C
91.46	C
101.62	C
101.61	C
101.59	C
108.03	C
108.01	C
108	C
101.51	C
101.49	C
101.47	C
93.32	C
93.29	C
93.27	C
79.99	C
79.97	C
79.95	C
74.74	C
74.71	C
67.98	C
67.96	C
148.47	C
148.46	C
148.45	C
145.52	C
145.51	C
145.49	C
164.65	C
164.65	C
164.64	C
178.66	C
178.66	C
176.72	C
176.72	C
21.48	C
26.89	C
26.9	C
24.44	C
177.19	C
6.45	C
177.66	C
177.66	C
164.67	C
164.66	C
159.47	C
159.46	C
164.65	C
164.64	C
164.64	C
164.63	C
167.49	C
167.48	C
164.61	C
164.61	C
164.61	C
171.72	C
171.72	C
172.72	C
90.95	C
90.97	C
99.82	C
99.84	C
75.07	C
62.99	C
63	C
52.49	C
52.5	C
75.15	C
75.16	C
69.98	C
69.99	C
70.8	C
70.81	C
75.23	C
69.41	C
113.05	C
113.06	C
112.07	C
98.41	C
107.24	C
56.55	C
75.02	C
75.03	C
69.85	C
69.86	C
54.51	C
64.78	C
64.79	C
63.02	C
63.03	C
68.8	C
133.95	C
133.94	C
127.01	C
126.99	C
126.98	C
108.52	C
108.51	C
91.49	C
91.46	C
103.04	C
103.03	C
84.16	C
84.14	C
79.85	C
79.84	C
101.21	C
101.19	C
24.1	C
24.1	C
56.38	C
56.4	C
33.22	C
33.22	C
5.92	C
5.92	C
21.74	C
101.59	C
101.57	C
115.59	C
85.26	C
85.24	C
138.38	C
135.88	C
141.72	C
153.59	C
164.88	C
179.8	C
179.8	C
175.18	C
175.18	C
175.17	C
143.69	C
143.7	C
143.72	C
166.95	C
166.96	C
166.96	C
38.09	C
38.07	C
38.06	C
37.01	C
37	C
36.99	C
36.97	C
151.32	C
151.33	C
155.58	C
155.59	C
164.34	C
164.35	C
177.34	C
177.34	C
10.9	C
10.9	C
173.09	C
173.09	C
173.09	C
173.1	C
12.01	C
12.02	C
12.02	C
46.18	C
46.19	C
46.21	C
61.3	C
61.32	C
81.47	C
81.5	C
87.64	C
87.66	C
87.68	C
63.82	C
63.85	C
56.05	C
56.06	C
43.93	C
43.95	C
43.96	C
43.97	C
56.13	C
56.15	C
56.17	C
54.07	C
54.09	C
54.1	C
70.74	C
70.76	C
70.78	C
70.8	C
78.14	C
78.16	C
78.18	C
80.84	C
80.86	C
80.88	C
74.89	C
74.91	C
74.93	C
74.95	C
74.97	C
74.99	C
75.02	C
75.04	C
88.57	C
88.59	C
88.61	C
88.64	C
82.59	C
82.61	C
82.64	C
96.01	C
96.04	C
96.06	C
96.09	C
73.99	C
74.01	C
74.04	C
74.06	C
74.08	C
74.1	C
28.33	C
28.34	C
160.83	C
160.84	C
159.9	C
159.9	C
138.11	C
138.13	C
159.58	C
159.59	C
159.59	C
159.6	C
167.99	C
167.99	C
164.19	C
164.19	C
164.2	C
130.52	C
130.54	C
105.85	C
105.87	C
111.16	C
111.17	C
119.32	C
119.34	C
156.65	C
156.66	C
156.67	C
156.68	C
156.69	C
163.28	C
163.29	C
163.3	C
163.3	C
169.64	C
169.65	C
169.65	C
169.66	C
16.99	C
16.99	C
16.98	C
173.6	C
173.6	C
173.61	C
173.61	C
173.61	C
6.13	C
6.13	C
6.13	C
6.13	C
176.87	C
176.87	C
176.87	C
176.87	C
176.87	C
176.87	C
7.05	C
7.04	C
7.04	C
7.04	C
7.04	C
7.03	C
169.63	C
169.64	C
169.64	C
169.65	C
173.61	C
173.61	C
173.62	C
173.62	C
173.62	C
165.62	C
165.62	C
165.63	C
165.63	C
165.64	C
175.24	C
175.24	C
175.24	C
175.24	C
176.75	C
176.75	C
176.75	C
176.75	C
176.75	C
1.01	C
1.01	C
1.01	C
1.01	C
1.01	C
179.3	C
179.3	C
179.3	C
118.75	C
118.72	C
96.89	C
96.86	C
96.84	C
92.05	C
92.02	C
91.99	C
87.56	C
87.54	C
87.52	C
78.65	C
78.63	C
78.61	C
78.59	C
78.57	C
173.53	C
173.54	C
173.54	C
173.54	C
166.55	C
166.56	C
166.57	C
166.57	C
168.76	C
168.76	C
168.77	C
168.77	C
168.77	C
167.98	C
167.99	C
167.99	C
168	C
168.01	C
163.62	C
163.62	C
163.63	C
163.64	C
163.64	C
97.14	C
97.16	C
97.19	C
97.21	C
137.05	C
137.07	C
137.09	C
163.66	C
163.67	C
163.68	C
163.68	C
163.69	C
16.41	C
16.4	C
16.4	C
16.39	C
36.77	C
36.76	C
36.74	C
36.73	C
36.71	C
36.7	C
36.68	C
36.67	C
36.65	C
35.94	C
35.93	C
35.91	C
35.9	C
92.66	C
92.63	C
92.61	C
92.58	C
92.56	C
83.5	C
83.48	C
83.45	C
83.43	C
77.75	C
77.73	C
77.71	C
73.86	C
73.84	C
73.82	C
95.06	C
95.03	C
95.01	C
94.98	C
121.21	C
121.2	C
121.18	C
121.16	C
121.67	C
121.65	C
121.63	C
101.66	C
101.64	C
101.62	C
101.59	C
107.57	C
107.55	C
107.53	C
96.44	C
96.42	C
96.4	C
106.23	C
106.21	C
106.19	C
95.49	C
95.47	C
95.45	C
95.43	C
58.87	C
58.85	C
58.84	C
70.27	C
70.24	C
70.22	C
74.01	C
73.99	C
73.97	C
85.27	C
85.24	C
85.22	C
85.19	C
111.44	C
111.42	C
111.4	C
111.38	C
110.67	C
110.64	C
90.43	C
90.41	C
103.04	C
103.02	C
102.99	C
102.96	C
142.09	C
142.08	C
142.07	C
142.06	C
167.3	C
167.3	C
167.29	C
167.28	C
167.28	C
167.27	C
167.27	C
6.86	C
6.87	C
6.87	C
32.61	C
32.62	C
32.63	C
26.55	C
26.56	C
26.57	C
74.32	C
74.34	C
74.37	C
77.58	C
77.6	C
77.62	C
77.64	C
74.48	C
74.5	C
74.52	C
74.54	C
74.57	C
74.59	C
74.62	C
74.39	C
74.42	C
74.44	C
74.46	C
74.48	C
59.56	C
59.58	C
56.1	C
56.12	C
56.14	C
56.16	C
110.36	C
110.38	C
121.23	C
121.25	C
121.27	C
115.04	C
115.06	C
115.07	C
61.46	C
61.48	C
32.51	C
32.52	C
32.53	C
32.54	C
81.68	C
81.7	C
77.97	C
77.99	C
78	C
82.79	C
82.81	C
82.84	C
123.84	C
123.86	C
123.87	C
99.24	C
99.26	C
56.37	C
56.39	C
56.4	C
53.05	C
53.07	C
111.34	C
111.37	C
122.01	C
122.04	C
93.99	C
94.01	C
94.03	C
63.81	C
63.83	C
63.85	C
67.06	C
67.08	C
74.71	C
74.72	C
74.74	C
95	C
95.02	C
95.04	C
106.18	C
106.2	C
106.22	C
106.24	C
75.03	C
75.05	C
75.07	C
68.74	C
68.76	C
68.78	C
65.97	C
66	C
66.02	C
117.29	C
117.31	C
117.33	C
142.67	C
142.68	C
142.7	C
142.13	C
142.15	C
142.16	C
103.38	C
103.36	C
103.34	C
105.27	C
105.25	C
105.23	C
90.72	C
90.7	C
95.03	C
95.01	C
94.98	C
94.96	C
133.43	C
133.41	C
133.39	C
133.38	C
133.36	C
136.13	C
136.12	C
136.1	C
136.08	C
113.38	C
113.36	C
113.34	C
113.32	C
113.29	C
78.82	C
78.8	C
78.78	C
78.75	C
78.73	C
98.94	C
98.92	C
98.89	C
114.89	C
114.87	C
114.85	C
114.83	C
115.83	C
115.8	C
115.78	C
144.87	C
144.85	C
144.84	C
144.83	C
72.74	C
72.72	C
72.7	C
79.03	C
79.01	C
78.99	C
68.81	C
68.79	C
72.91	C
72.93	C
72.94	C
102.04	C
102.06	C
102.08	C
112.53	C
112.55	C
112.57	C
76.67	C
76.7	C
70.13	C
70.15	C
70.17	C
60.86	C
60.88	C
60.91	C
60.93	C
36.2	C
36.18	C
177.1	C
177.1	C
163.07	C
163.08	C
163.09	C
105.83	C
105.85	C
105.86	C
78.57	C
78.59	C
78.61	C
100.97	C
100.99	C
101.01	C
122.1	C
122.12	C
107.09	C
107.07	C
133.63	C
114.53	C
114.52	C
65.68	C
65.66	C
65.65	C
85.59	C
85.57	C
85.56	C
113.95	C
58.57	C
58.56	C
58.54	C
22.79	C
22.79	C
22.78	C
54.1	C
54.08	C
158.41	C
158.4	C
158.39	C
158.38	C
154.08	C
154.07	C
154.06	C
169.7	C
169.69	C
169.69	C
171.09	C
171.09	C
171.08	C
115.06	C
115.08	C
117.83	C
117.84	C
139.23	C
139.24	C
139.26	C
138.94	C
138.95	C
140.54	C
140.55	C
140.56	C
149.96	C
149.97	C
149.98	C
114.41	C
114.42	C
83.85	C
83.88	C
102.11	C
102.13	C
102.16	C
154.76	C
154.77	C
154.78	C
144.94	C
144.95	C
133.98	C
133.99	C
133.63	C
133.65	C
133.67	C
101.49	C
101.52	C
111.24	C
111.26	C
108.72	C
108.74	C
108.77	C
95.93	C
95.95	C
129.9	C
129.91	C
141.84	C
141.85	C
153.4	C
153.41	C
148.16	C
148.17	C
75.48	C
68.32	C
68.3	C
62.41	C
62.4	C
38.5	C
38.49	C
30.36	C
94.01	C
94.03	C
111.88	C
111.9	C
93.01	C
93.03	C
105.46	C
105.48	C
105.5	C
47.14	C
47.15	C
47.4	C
47.41	C
38.63	C
38.64	C
75.35	C
75.34	C
78.33	C
78.31	C
92.38	C
92.37	C
75.23	C
75.21	C
79.28	C
79.26	C
68.02	C
68	C
67.99	C
42.43	C
42.41	C
38.67	C
38.65	C
38.64	C
109.87	C
109.89	C
109.92	C
109.94	C
52.39	C
52.37	C
52.35	C
52.33	C
64.18	C
64.16	C
64.14	C
99.41	C
99.39	C
99.37	C
83.6	C
83.58	C
83.56	C
91.49	C
91.47	C
91.45	C
91.43	C
80.77	C
80.75	C
80.72	C
80.7	C
80.68	C
113.79	C
113.77	C
113.75	C
131.49	C
131.47	C
131.46	C
146.53	C
146.52	C
146.51	C
156.81	C
156.8	C
165.76	C
165.75	C
165.75	C
153.6	C
153.59	C
153.57	C
148.42	C
148.41	C
148.4	C
148.39	C
144.25	C
144.24	C
144.22	C
[truncated: 1,230 more rows]
